# Supplementary material for: Supernatants from Newly Isolated Lacticaseibacillus paracasei P4 Ameliorate Adipocyte Metabolism in Differentiated 3T3-L1 Cells
Source: Biomedicines. 2024 Dec 7;12(12):2785. doi: 10.3390/biomedicines12122785 (PMC11673354; doi:10.3390/biomedicines12122785)
Supplement: Supplementary file 1 [file biomedicines-12-02785-s001.zip]

Archive with 1 entries (1 files):
- biomedicines-3288930-supplementary.pdf
